# Supplementary material for: Radiogenomics of C9orf72 Expansion Carriers Reveals Global Transposable Element Derepression and Enables Prediction of Thalamic Atrophy and Clinical Impairment
Source: J Neurosci. 2023 Jan 11;43(2):333–45. doi: 10.1523/JNEUROSCI.1448-22.2022 (PMC9838702; doi:10.1523/JNEUROSCI.1448-22.2022)
Supplement: Figure 4-2 — Differential expression of type I interferon genes in whole blood from symptomatic C9orf72 HRE carriers versus healthy controls. Positive log2(fold-change) values indicate increased expression in C9orf72 HRE carriers. ND, Not detected. Download Figure 4-2, XLSX file. [file ns-JN-RM-1448-22-s09.xlsx]

## Sheet: Table 2-2
Figure 4-2. Differential expression of type I interferon genes in whole blood from symptomatic C9orf72 HRE carriers versus healthy controls. Positive log2(fold change) values indicate increased expression in C9orf72 HRE carriers.
Gene	Log2(fold change)	FDR P-value	Gene set
IFI27	2.57017	9.08095e-08	Interferon Alpha Response, Type I Interferon Response
EIF2AK2	0.573943	9.41633e-05	Interferon Alpha Response, Type I Interferon Response
LAMP3	1.08881	0.000109513	Interferon Alpha Response
C1S	1.55491	0.00012481	Interferon Alpha Response
IFI44L	1.26186	0.000167736	Interferon Alpha Response
BATF2	1.0409	0.000401168	Interferon Alpha Response
USP18	0.801849	0.00052949	Interferon Alpha Response
RSAD2	1.12463	0.000636248	Interferon Alpha Response
CMPK2	0.82815	0.000733555	Interferon Alpha Response
CSF1	0.63466	0.00103527	Interferon Alpha Response
MX1	0.712332	0.00109935	Interferon Alpha Response, Type I Interferon Response
HERC6	0.35256	0.00149139	Interferon Alpha Response
EPSTI1	0.640665	0.00292092	Interferon Alpha Response
OASL	0.646463	0.00404594	Interferon Alpha Response
MVB12A	0.307002	0.00418181	Interferon Alpha Response
IFI44	0.728177	0.00525389	Interferon Alpha Response
CXCL10	0.813678	0.0053432	Interferon Alpha Response, Type I Interferon Response
IFIT1	0.753045	0.0176749	Type I Interferon Response
MOV10	0.219989	0.0210785	Interferon Alpha Response
IFI6	0.593582	0.0231164	Type I Interferon Response
PNPT1	0.187196	0.0373751	Interferon Alpha Response
OAS2	0.342481	0.0386875	Type I Interferon Response
IFIT3	0.516558	0.0430507	Interferon Alpha Response, Type I Interferon Response
DDX60	0.291595	0.0434368	Interferon Alpha Response
ISG15	0.647081	0.0479556	Interferon Alpha Response, Type I Interferon Response
OAS1	0.4011	0.0491541	Interferon Alpha Response, Type I Interferon Response
CCRL2	0.19622	0.0495088	Interferon Alpha Response
LY6E	0.450786	0.0529431	Interferon Alpha Response
TRIM5	0.17207	0.0536433	Interferon Alpha Response
LGALS3BP	0.290768	0.0545686	Interferon Alpha Response
LAP3	0.320734	0.0619778	Interferon Alpha Response
PARP14	0.263273	0.066965	Interferon Alpha Response
IFIT2	0.383069	0.0753022	Interferon Alpha Response, Type I Interferon Response
PARP9	0.2387	0.090128	Interferon Alpha Response
IL15	0.170036	0.102479	Interferon Alpha Response
SAMD9L	0.263667	0.105691	Interferon Alpha Response
DDX58	0.212583	0.111152	Type I Interferon Response
PLSCR1	0.229712	0.142781	Interferon Alpha Response
TDRD7	0.130206	0.155324	Interferon Alpha Response
PROCR	0.284399	0.175648	Interferon Alpha Response
TRIM14	0.172163	0.186809	Interferon Alpha Response
IFIH1	0.176668	0.203539	Interferon Alpha Response, Type I Interferon Response
GMPR	0.32676	0.208829	Interferon Alpha Response
IL7	0.231649	0.216377	Interferon Alpha Response
PARP12	0.150168	0.249708	Interferon Alpha Response
SP110	0.12909	0.271183	Interferon Alpha Response
MX2	0.141159	0.2866	Type I Interferon Response
NCOA7	0.0582381	0.311864	Interferon Alpha Response
STAT2	0.134524	0.318959	Interferon Alpha Response, Type I Interferon Response
NUB1	0.0742233	0.333382	Interferon Alpha Response
DHX58	0.130367	0.36013	Interferon Alpha Response
IRF7	0.172321	0.362776	Interferon Alpha Response, Type I Interferon Response
RTP4	0.159144	0.372935	Interferon Alpha Response
IFI16	0.106046	0.377259	Type I Interferon Response
HELZ2	0.132895	0.418603	Interferon Alpha Response
TRIM25	0.11377	0.42445	Interferon Alpha Response
CNP	0.0692371	0.466951	Interferon Alpha Response
IRF5	0.0635751	0.528042	Type I Interferon Response
RNF31	0.0582721	0.549021	Interferon Alpha Response
TRIM21	0.0769914	0.561203	Interferon Alpha Response
IFI35	0.0976183	0.567491	Interferon Alpha Response
STAT1	0.0838961	0.613779	Type I Interferon Response
MYD88	0.0669305	0.626109	Type I Interferon Response
TNFSF10	0.0705045	0.654849	Type I Interferon Response
IRF9	0.0668691	0.665986	Interferon Alpha Response, Type I Interferon Response
CMTR1	0.0334722	0.728799	Interferon Alpha Response
NMI	0.0362226	0.792654	Interferon Alpha Response
MNDA	0.0428856	0.810013	Type I Interferon Response
WARS1	0.0407182	0.838183	Interferon Alpha Response
TRIM26	0.0149189	0.89634	Interferon Alpha Response
TRAFD1	0.0101941	0.925024	Interferon Alpha Response
GBP2	0.0160029	0.930363	Interferon Alpha Response
SAMD9	0.0116573	0.963289	Interferon Alpha Response
ADAR	0.00611598	0.971821	Interferon Alpha Response, Type I Interferon Response
PSME1	0.00586533	0.972941	Interferon Alpha Response
IRF2	0.00135095	0.989863	Interferon Alpha Response, Type I Interferon Response
TENT5A	-0.00570077	0.96284	Interferon Alpha Response
PSMB9	-0.00720462	0.965844	Interferon Alpha Response
SELL	-0.0101431	0.949497	Interferon Alpha Response
JAK2	-0.0166424	0.901445	Type I Interferon Response
ISG20	-0.0205968	0.894923	Interferon Alpha Response, Type I Interferon Response
IRF3	-0.022774	0.817481	Type I Interferon Response
GBP4	-0.0254433	0.862167	Interferon Alpha Response
IFITM3	-0.0267374	0.941074	Interferon Alpha Response, Type I Interferon Response
TMEM140	-0.0355445	0.830079	Interferon Alpha Response
ELF1	-0.0402254	0.694025	Interferon Alpha Response
UBE2L6	-0.0426241	0.804076	Interferon Alpha Response
IL4R	-0.0427136	0.770833	Interferon Alpha Response
BST2	-0.0470023	0.803038	Interferon Alpha Response, Type I Interferon Response
IFI30	-0.0472445	0.794419	Interferon Alpha Response, Type I Interferon Response
PSME2	-0.0522226	0.700485	Interferon Alpha Response
RIPK2	-0.055763	0.460804	Interferon Alpha Response
STAT3	-0.0564761	0.715368	Type I Interferon Response
IFITM1	-0.0607165	0.774772	Interferon Alpha Response, Type I Interferon Response
UBA7	-0.0639566	0.510613	Interferon Alpha Response
IRF1	-0.0644291	0.673577	Interferon Alpha Response, Type I Interferon Response
TAP1	-0.0736563	0.646354	Interferon Alpha Response
CASP1	-0.0753071	0.588892	Interferon Alpha Response, Type I Interferon Response
LPAR6	-0.0916044	0.716667	Interferon Alpha Response
CD74	-0.0956357	0.662764	Interferon Alpha Response
IFITM2	-0.0993563	0.582627	Interferon Alpha Response, Type I Interferon Response
IFNAR2	-0.1081	0.285976	Type I Interferon Response
PSMA3	-0.109029	0.378727	Interferon Alpha Response
IFNAR1	-0.113752	0.300164	Type I Interferon Response
CASP8	-0.117974	0.228295	Interferon Alpha Response
OGFR	-0.123092	0.399921	Interferon Alpha Response
TXNIP	-0.128764	0.331146	Interferon Alpha Response
SLC25A28	-0.13625	0.118073	Interferon Alpha Response
JAK1	-0.146183	0.228196	Type I Interferon Response
PSMB8	-0.153683	0.277427	Interferon Alpha Response
B2M	-0.18762	0.308838	Interferon Alpha Response
CD47	-0.195265	0.025113	Interferon Alpha Response
MAL	-0.270729	0.0581322	Type I Interferon Response
HLA-C	-0.762029	0.0150343	Interferon Alpha Response
CXCL11	ND	ND	Interferon Alpha Response
CAV1	ND	ND	Type I Interferon Response
IFNA1	ND	ND	Type I Interferon Response
IFNA2	ND	ND	Type I Interferon Response
IFNA4	ND	ND	Type I Interferon Response
IFNB1	ND	ND	Type I Interferon Response
IFNE	ND	ND	Type I Interferon Response
IFNW1	ND	ND	Type I Interferon Response
MET	ND	ND	Type I Interferon Response
NOS2	ND	ND	Type I Interferon Response
TMEM173	ND	ND	Type I Interferon Response
FDR, false discovery rate; ND, not detected
