# Supplementary material for: Radiogenomics of C9orf72 Expansion Carriers Reveals Global Transposable Element Derepression and Enables Prediction of Thalamic Atrophy and Clinical Impairment
Source: J Neurosci. 2023 Jan 11;43(2):333–45. doi: 10.1523/JNEUROSCI.1448-22.2022 (PMC9838702; doi:10.1523/JNEUROSCI.1448-22.2022)
Supplement: Figure 5-2 — Gene set enrichment analysis of differential expression results comparing PBMCs from symptomatic ALS C9orf72 HRE carriers versus healthy controls. Positive ESs indicate enrichment in C9orf72 HRE carriers. Download Figure 5-2, XLSX file. [file ns-JN-RM-1448-22-s12.xlsx]

## Sheet: Table 2-4
Figure 5-2. Gene set enrichment analysis of differential expression results comparing PBMCs from symptomatic ALS C9orf72 HRE carriers versus healthy controls. Positive enrichment scores (ES) indicate enrichment in C9orf72 HRE carriers.
NAME	SIZE	ES	NES	NOM p-val	FDR q-val	FWER p-val	RANK AT MAX	LEADING EDGE
HALLMARK_DNA_REPAIR	147	-0.364805	-1.72229	0	0.00586185	0.0267	4538	tags=44%, list=28%, signal=61%
HALLMARK_E2F_TARGETS	196	-0.35041	-1.72293	0	0.0072094	0.0263	6165	tags=56%, list=38%, signal=88%
HALLMARK_INFLAMMATORY_RESPONSE	166	0.618496	2.68095	0	0	0	2347	tags=38%, list=14%, signal=44%
HALLMARK_INTERFERON_ALPHA_RESPONSE	94	0.502697	2.01165	0	0.000150596	0.001	3012	tags=41%, list=18%, signal=51%
HALLMARK_INTERFERON_GAMMA_RESPONSE	190	0.478576	2.10982	0	2.35294e-05	0.0001	2769	tags=38%, list=17%, signal=45%
HALLMARK_MTORC1_SIGNALING	197	-0.371134	-1.82506	0	0.0031681	0.0085	5752	tags=54%, list=35%, signal=83%
HALLMARK_MYC_TARGETS_V1	200	-0.494716	-2.42686	0	0	0	5462	tags=64%, list=33%, signal=95%
HALLMARK_OXIDATIVE_PHOSPHORYLATION	199	-0.558515	-2.74498	0	0	0	5506	tags=70%, list=34%, signal=105%
HALLMARK_TNFA_SIGNALING_VIA_NFKB	190	0.647534	2.84953	0	0	0	2374	tags=45%, list=14%, signal=52%
Senescence-associated secretory pathway	52	0.647559	2.32528	0	0	0	637	tags=29%, list=4%, signal=30%
Type I interferon response	40	0.600351	2.03955	0.000344234	0.000144025	0.0008	3257	tags=48%, list=20%, signal=59%
HALLMARK_ADIPOGENESIS	175	-0.316578	-1.53048	0.0010281	0.0296224	0.1508	5710	tags=51%, list=35%, signal=78%
HALLMARK_IL2_STAT5_SIGNALING	178	0.354767	1.54911	0.00253771	0.0269964	0.2708	2829	tags=31%, list=17%, signal=38%
HALLMARK_IL6_JAK_STAT3_SIGNALING	72	0.450147	1.71946	0.00259445	0.00741117	0.0533	3181	tags=38%, list=19%, signal=46%
HALLMARK_UV_RESPONSE_DN	116	0.40014	1.6443	0.00268737	0.013073	0.119	2228	tags=29%, list=14%, signal=34%
HALLMARK_HEME_METABOLISM	167	-0.307375	-1.4785	0.00302013	0.034665	0.2246	2670	tags=22%, list=16%, signal=26%
HALLMARK_KRAS_SIGNALING_DN	85	0.432137	1.69024	0.0031211	0.00892247	0.073	2912	tags=32%, list=18%, signal=38%
HALLMARK_KRAS_SIGNALING_UP	145	0.359505	1.52787	0.00568928	0.0280106	0.3224	2685	tags=26%, list=16%, signal=30%
HALLMARK_ALLOGRAFT_REJECTION	174	0.343378	1.50078	0.0066544	0.0330323	0.3898	2930	tags=24%, list=18%, signal=28%
HALLMARK_FATTY_ACID_METABOLISM	132	-0.32367	-1.49979	0.00737781	0.0332526	0.1923	6098	tags=56%, list=37%, signal=88%
HALLMARK_ESTROGEN_RESPONSE_EARLY	140	0.335378	1.4232	0.0189181	0.0611125	0.6217	2459	tags=24%, list=15%, signal=28%
HALLMARK_COMPLEMENT	167	0.324493	1.40893	0.0193244	0.0648077	0.6672	2694	tags=21%, list=16%, signal=25%
HALLMARK_WNT_BETA_CATENIN_SIGNALING	35	0.475453	1.56348	0.0240477	0.0253221	0.2365	4095	tags=54%, list=25%, signal=72%
HALLMARK_APOPTOSIS	144	0.327257	1.39243	0.0255811	0.066263	0.7181	2730	tags=22%, list=17%, signal=26%
HALLMARK_EPITHELIAL_MESENCHYMAL_TRANSITION	120	0.336978	1.38988	0.0344206	0.0641212	0.7252	2250	tags=23%, list=14%, signal=27%
HALLMARK_HEDGEHOG_SIGNALING	23	0.514753	1.54487	0.037777	0.0257228	0.2797	4295	tags=52%, list=26%, signal=71%
HALLMARK_APICAL_JUNCTION	139	0.31538	1.33465	0.0481276	0.095353	0.8668	2685	tags=22%, list=16%, signal=26%
HALLMARK_MYOGENESIS	118	0.321528	1.32919	0.0523203	0.0948652	0.8788	3513	tags=32%, list=21%, signal=41%
HALLMARK_PROTEIN_SECRETION	90	-0.299007	-1.3004	0.0626067	0.129262	0.661	5365	tags=40%, list=33%, signal=59%
HALLMARK_NOTCH_SIGNALING	27	0.450001	1.39855	0.0844696	0.0663914	0.698	2228	tags=41%, list=14%, signal=47%
HALLMARK_MYC_TARGETS_V2	58	-0.310132	-1.23017	0.137568	0.197071	0.842	5952	tags=50%, list=36%, signal=78%
HALLMARK_REACTIVE_OXYGEN_SPECIES_PATHWAY	49	-0.315035	-1.22141	0.156113	0.190809	0.8611	5442	tags=55%, list=33%, signal=82%
HALLMARK_TGF_BETA_SIGNALING	50	0.3446	1.22066	0.176421	0.198047	0.9909	1734	tags=24%, list=11%, signal=27%
HALLMARK_UV_RESPONSE_UP	132	0.276368	1.16009	0.191	0.277014	0.9992	1609	tags=14%, list=10%, signal=15%
HALLMARK_APICAL_SURFACE	28	0.368648	1.15571	0.259791	0.272424	0.9994	4125	tags=50%, list=25%, signal=67%
HALLMARK_XENOBIOTIC_METABOLISM	141	0.254183	1.08088	0.300859	0.395742	1	1642	tags=12%, list=10%, signal=13%
HALLMARK_MITOTIC_SPINDLE	192	0.238351	1.05166	0.33815	0.439667	1	3737	tags=25%, list=23%, signal=32%
HALLMARK_SPERMATOGENESIS	73	-0.253239	-1.05869	0.338356	0.514996	0.9963	5146	tags=40%, list=31%, signal=58%
HALLMARK_P53_PATHWAY	179	0.234539	1.02647	0.398008	0.477351	1	1043	tags=9%, list=6%, signal=9%
HALLMARK_CHOLESTEROL_HOMEOSTASIS	68	-0.243793	-1.00707	0.430181	0.636426	1	1754	tags=15%, list=11%, signal=16%
HALLMARK_HYPOXIA	151	0.237659	1.0125	0.433416	0.490287	1	1806	tags=15%, list=11%, signal=16%
HALLMARK_UNFOLDED_PROTEIN_RESPONSE	109	-0.22253	-1.00626	0.442251	0.593355	1	6195	tags=45%, list=38%, signal=72%
HALLMARK_COAGULATION	85	0.248293	0.97018	0.506736	0.566739	1	2860	tags=27%, list=17%, signal=33%
HALLMARK_ESTROGEN_RESPONSE_LATE	135	0.227832	0.960093	0.543092	0.569675	1	2694	tags=22%, list=16%, signal=26%
HALLMARK_PEROXISOME	87	-0.217877	-0.939408	0.589393	0.763388	1	6329	tags=56%, list=39%, signal=91%
HALLMARK_ANGIOGENESIS	23	0.2976	0.893053	0.596222	0.676582	1	2271	tags=26%, list=14%, signal=30%
HALLMARK_BILE_ACID_METABOLISM	81	0.236811	0.921999	0.604226	0.634841	1	1642	tags=12%, list=10%, signal=14%
HALLMARK_G2M_CHECKPOINT	194	-0.190297	-0.935058	0.654064	0.72899	1	4999	tags=32%, list=30%, signal=45%
HALLMARK_GLYCOLYSIS	164	-0.188934	-0.905033	0.733423	0.770747	1	6140	tags=48%, list=37%, signal=76%
HALLMARK_ANDROGEN_RESPONSE	88	-0.18194	-0.784801	0.898135	0.96149	1	3889	tags=26%, list=24%, signal=34%
HALLMARK_PI3K_AKT_MTOR_SIGNALING	93	-0.138551	-0.605034	0.997704	0.994289	1	5922	tags=33%, list=36%, signal=52%
